# Supplementary material for: Genomic Analysis of a New Freshwater Cyanophage Lbo240-yong1 Suggests a New Taxonomic Family of Bacteriophages
Source: Viruses. 2023 Mar 24;15(4):831. doi: 10.3390/v15040831 (PMC10140849; doi:10.3390/v15040831)
Supplement: Supplementary file 1 [file viruses-15-00831-s001.zip]

Archive with 1 entries (1 files):
- viruses-2288627-supplementary.pdf
